# Supplementary material for: Motivations, perceived risk, and tampering of XTAMPZA ER and abuse-deterrent opioid drugs
Source: PLoS One. 2025 Oct 8;20(10):e0332574. doi: 10.1371/journal.pone.0332574 (PMC12507222; doi:10.1371/journal.pone.0332574)
Supplement: S2 File — (XLSX) [file pone.0332574.s003.xlsx]

## Sheet: raw_data
method	reason	xtampza_er_attempt	xtampza_er_success	other_adf_oxycodone_hydrocodone_attempt	other_adf_oxycodone_hydrocodone_success	non_adf_oxycodone_hydrocodone_attempt	non_adf_oxycodone_hydrocodone_success	ir_oxycodone_attempt	ir_oxycodone_success
chew the pill	to swallow the pill more easily	9	5	25	21	33	26	23	20
chew the pill	to increase the high feeling from the pill	7	7	22	15	26	22	13	10
chew the pill	to inject the contents of the pill	5	5	16	7	14	11	10	7
chew the pill	for another reason	6		11		9		9
chew the pill	to feel the effects of the pill more quickly	6	3	22	16	35	31	21	17
chew the pill	to improve the pain relief from the pill	8	4	25	17	33	29	21	19
chew the pill	to smoke or vape the contents of the pill	8	5	12	9	16	12	11	4
chew the pill	to snort the contents of the pill	7	6	11	7	19	18	14	10
crush the pill	to swallow the pill more easily	6	4	32	25	33	30	23	18
crush the pill	to increase the high feeling from the pill	7	6	30	25	34	26	26	22
crush the pill	to inject the contents of the pill	3	3	19	15	19	13	13	9
crush the pill	for another reason	6		10		12		9
crush the pill	to feel the effects of the pill more quickly	9	7	32	31	38	33	26	23
crush the pill	to improve the pain relief from the pill	6	5	35	26	38	36	28	25
crush the pill	to smoke or vape the contents of the pill	5	4	16	14	11	8	13	10
crush the pill	to snort the contents of the pill	5	4	24	19	27	23	26	20
dissolve the pill in a liquid	to swallow the pill more easily	7	5	20	16	22	17	17	12
dissolve the pill in a liquid	to increase the high feeling from the pill	8	6	21	19	20	14	16	13
dissolve the pill in a liquid	to inject the contents of the pill	5	4	15	10	16	12	10	7
dissolve the pill in a liquid	for another reason	5		13		13		10
dissolve the pill in a liquid	to feel the effects of the pill more quickly	11	8	22	19	22	17	17	14
dissolve the pill in a liquid	to improve the pain relief from the pill	9	7	19	18	21	15	15	13
dissolve the pill in a liquid	to smoke or vape the contents of the pill	6	5	14	11	13	7	11	6
dissolve the pill in a liquid	to snort the contents of the pill	8	6	14	8	17	13	10	8
dissolve the pill in your mouth	to swallow the pill more easily	10	7	30	27	45	40	23	21
dissolve the pill in your mouth	to increase the high feeling from the pill	12	10	25	19	29	23	15	15
dissolve the pill in your mouth	to inject the contents of the pill	8	6	15	10	14	6	8	6
dissolve the pill in your mouth	for another reason	6		12		15		9
dissolve the pill in your mouth	to feel the effects of the pill more quickly	13	11	31	25	37	26	23	20
dissolve the pill in your mouth	to improve the pain relief from the pill	12	9	25	20	40	34	26	20
dissolve the pill in your mouth	to smoke or vape the contents of the pill	8	6	16	12	17	9	6	4
dissolve the pill in your mouth	to snort the contents of the pill	9	7	16	11	26	20	11	11
heat or melt the pill	to swallow the pill more easily	6	5	15	11	16	12	10	6
heat or melt the pill	to increase the high feeling from the pill	5	4	17	11	17	12	10	8
heat or melt the pill	to inject the contents of the pill	6	4	15	9	13	8	13	11
heat or melt the pill	for another reason	2		13		12		8
heat or melt the pill	to feel the effects of the pill more quickly	6	5	13	10	14	13	11	9
heat or melt the pill	to improve the pain relief from the pill	4	3	17	16	16	14	13	10
heat or melt the pill	to smoke or vape the contents of the pill	4	3	11	5	16	12	7	5
heat or melt the pill	to snort the contents of the pill	2	2	12	8	16	10	12	9
take the pill with another drug or medication	to swallow the pill more easily	7	4	24	21	48	40	23	20
take the pill with another drug or medication	to increase the high feeling from the pill	7	6	27	20	33	27	21	18
take the pill with another drug or medication	to inject the contents of the pill	7	6	16	11	11	9	11	7
take the pill with another drug or medication	for another reason	7		17		29		14
take the pill with another drug or medication	to feel the effects of the pill more quickly	7	6	31	26	52	43	26	21
take the pill with another drug or medication	to improve the pain relief from the pill	13	9	41	36	75	67	33	31
take the pill with another drug or medication	to smoke or vape the contents of the pill	7	5	17	11	13	9	10	4
take the pill with another drug or medication	to snort the contents of the pill	5	3	19	12	23	18	13	10
chew the pill	for any reason	12		35		45		31
crush the pill	for any reason	10		47		50		37
dissolve the pill in a liquid	for any reason	15		31		33		24
dissolve the pill in your mouth	for any reason	15		41		62		33
heat or melt the pill	for any reason	8		28		26		16
open up or break apart the pill	for any reason	16		34		49		34
take the pill with another drug or medication	for any reason	16		60		105		57
swallow the pill whole	for any reason	33		185		367		161
by any method	for any reason	25		84		106		68
